# Supplementary material for: Mutations in the SmAPRR2 transcription factor suppressing chlorophyll pigmentation in the eggplant fruit peel are key drivers of a diversified colour palette
Source: Front Plant Sci. 2022 Oct 27;13:1025951. doi: 10.3389/fpls.2022.1025951 (PMC9647125; doi:10.3389/fpls.2022.1025951)
Supplement: Supplementary Table 2 — List of primers used in this study. [file Table_2.xlsx]

## Sheet: Table S2
Table S2. List of primers used in this study.
Primer ID	Forward primer (5'-3')	Reverse primer (5'-3')
APRR2_SNPs	ATCCGAGGGCTTTCATGTTG	AACCAGGCACCATTTCTTCC
APRR2_INDEL	CTATTAATTGACACAGGTAAGTGAAGG	CCCACATTGAGGGAAAGAAA
